# Supplementary material for: Assessing the Importance of Native Mycorrhizal Fungi to Improve Tree Establishment after Wildfires
Source: J Fungi (Basel). 2023 Mar 29;9(4):421. doi: 10.3390/jof9040421 (PMC10144394; doi:10.3390/jof9040421)
Supplement: Supplementary file 1 [file jof-09-00421-s001.zip]

Archive with 1 entries (1 files):
- jof-2243585-supplementary.pdf
